# Supplementary material for: Health status of living kidney donors and attitude toward donation–Results from the German Living Donor Registry (SOLKID-GNR)
Source: Front Med (Lausanne). 2026 Jun 10;13:1781270. doi: 10.3389/fmed.2026.1781270 (PMC13290515; doi:10.3389/fmed.2026.1781270)
Supplement: Supplementary Figure S1 — Participating transplant centers. [file Supplementary_file_1.zip]

Archive with 13 entries (12 files):
- Supplementary Files/
- Supplementary Files/Suppl. Figure S1.JPEG
- Supplementary Files/Suppl. Figure S2A.JPEG
- Supplementary Files/Suppl. Figure S2B.JPEG
- Supplementary Files/Suppl. Figure S2C.JPEG
- Supplementary Files/Suppl. Figure S2D.JPEG
- Supplementary Files/Suppl. Figure S2E.JPEG
- Supplementary Files/Suppl. Figure S2F.JPEG
- Supplementary Files/Suppl. Figure S2G.JPEG
- Supplementary Files/Suppl. Figure S2H.JPEG
- Supplementary Files/Suppl. Material S1.DOCX
- Supplementary Files/Suppl. Table S1.DOCX
- Supplementary Files/Suppl. Tables S2A-E.DOCX
